# Supplementary material for: A comparison of conscious sedation and local anesthesia for thrombectomy in acute ischemic stroke: a multicenter study
Source: Front Neurol. 2024 Aug 1;15:1416146. doi: 10.3389/fneur.2024.1416146 (PMC11326082; doi:10.3389/fneur.2024.1416146)
Supplement: Supplementary file 1 [file Table_1.xlsx]

## Sheet: Sayfa1
PATIENT NUMBER	ANESTHESIA PROCEDURE (LA :1 CS:2)	AGE	MALE	COMORBIDITIES	PRIOR MEDICAL TREATMENT	ADMISSION NIHSS	24.H NIHSS	TICI SCORE	IV TPA	Admission ASPECTS	OCCLUSION SIDE	OCCLUSION SITE	SYMPTOM ONSET-ADMISSION TIME-MIN	ADMISSION TIME TO CT IMAGING TIME-MIN	CT IMAGING TIME TO PUNCTURE TIME-MIN	PUNCTURE TO RECANALİZATION TIME-MIN	ADMISSION TO PUNCTURE TIME-MIN	ADMISSION-RECANALIZATION TIME TOTAL	THROMBECTOMY Technique	ONSET SBP	ONSET DBP	ONSET PROCEDURE SBP	ONSET PROCEDURE DBP	EVT-MAX SBP	EVT-MIN SBP	EVT-MAX DBP	EVT-MIN DBP	MEAN ARTERYEL PRESSURE(MAP)	SPO2 MIN	SPO2 MAX	DURING PROCEDURE ENTUBATION (NO:0 YES:1)	DURING PROCEDURE SWITCHING CS(NO:0, YES:1)	Procedure-related complications(NO:0 YES:1)	SYMPTOMATIC İNTRACRANIAL HAEMORRHAGE(NO:0, YES:1)	3. MONTH MRS
1	1	69	1	1,5,6	1	16	6	5	0	9	2	1	41	14	70	30	84	116	1	205	117	180	90	175	165	99	82	104	95	98	0	0	0	0	2
2	1	75	1	1	1	15	3	5	1	9	1	1	110	12	35	60	47	113	1	170	88	146	107	178	146	115	83	106	95	98	0	0	0	1	6
3	1	71	1	0	1	15	15	4	0	6	2	1	780	20	45	115	65	182	3	186	94	180	96	220	170	100	85	129	84	95	0	0	0	0	2
4	1	73	1	1,2,4,7	1	22	22	5	0	7	2	1.3	195	20	12	27	32	60	3	190	89	135	60	140	110	88	60	90	90	93	0	0	0	0	1
5	1	73	1	5	0	17	5	4	0	10	2	1	167	20	25	80	45	126	1	183	124	149	101	173	137	110	89	112	96	100	0	0	0	1	1
6	1	79	1	1,5,7	2	16	6	5	0	10	2	1	60	25	65	60	90	151	3	195	105	140	105	132	115	104	80	110	85	93	0	0	0	0	1
7	1	72	1	4	0	18	18	4	1	7	2	4	250	26	45	88	71	159	3	134	98	97	50	130	98	68	50	79	89	96	0	0	0	0	0
8	1	86	2	1	0	13	6	5	0	10	1	1	122	45	50	30	95	126	1	184	78	100	68	110	100	74	64	80	95	99	0	0	0	0	1
9	1	79	2	1	0	10	4	4	0	7	1	2	180	14	20	40	34	76	1	140	62	140	60	190	130	120	65	83	95	99	0	0	0	0	2
10	1	85	1	1	0	17	11	5	0	8	1	1	290	22	18	60	40	102	3	190	97	143	100	170	143	102	81	109	84	89	0	0	0	0	2
11	1	68	2	2	0	5	10	5	1	8	1	1	140	20	10	50	30	82	3	181	82	188	111	221	179	135	104	110	90	96	0	0	0	0	2
12	1	65	1	4.5	2	10	3	5	0	8	1	1	50	13	28	30	41	72	3	154	88	145	68	150	140	98	75	95	93	95	0	0	0	1	1
13	1	65	2	1.4	1	12	2	4	0	9	1	4	27	10	21	60	31	94	3	170	87	150	68	178	138	88	65	97	95	100	0	0	0	1	3
14	1	91	2	1.2	0	13	5	4	0	10	2	1	228	20	13	40	33	79	1	172	83	175	100	194	152	143	85	122	96	98	0	0	0	0	6
15	1	75	2	1,2,3,4	1	5	10	5	0	10	2	2	115	60	40	85	100	191	3	154	81	145	78	155	135	85	78	131	94	98	0	0	0	1	6
16	1	56	1	1.5	2	13	3	5	0	10	2	4	45	20	30	90	50	143	3	148	89	130	70	140	130	75	65	87	97	99	0	0	0	0	3
17	1	89	2	1,2,5	2	9	9	5	0	10	1	1	230	20	70	45	90	137	3	171	98	162	124	210	120	124	86	122	99	100	0	0	0	0	2
18	1	69	2	1.7	1	12	2	5	0	8	1	4	35	25	15	35	40	76	1	190	137	170	100	175	160	103	88	102	89	93	0	0	0	0	1
19	1	80	2	0	0	8	21	5	0	8	2	4	95	20	40	60	60	122	1	169	74	156	67	186	138	87	62	99	94	96	0	0	0	0	2
20	1	53	2	1	0	8	2	5	0	10	1	4	35	15	19	43	34	81	3	180	100	141	79	145	135	100	68	96	96	100	0	0	0	0	4
21	1	58	1	1.2	1	16	16	5	1	9	1	1	55	14	79	30	93	123	1	137	98	120	57	140	125	89	75	94	96	100	0	0	0	0	0
22	1	75	1	1,2,4	1	8	8	5	0	6	1	4	40	20	20	45	40	85	3	160	90	200	108	179	162	135	84	120	94	100	0	0	0	0	0
23	1	48	2	0	0	7	3	5	0	8	2	3	71	15	30	120	45	167	2	157	74	165	80	180	170	106	93	111	96	99	0	0	0	0	2
24	1	79	1	7	1	13	2	5	0	9	1	1	430	11	80	40	91	135	3	163	120	170	80	180	165	89	75	72	97	99	0	0	0	0	4
25	1	90	2	1	0	18	2	5	1	7	2	1	60	22	43	50	65	116	3	220	181	194	81	194	132	81	57	115	96	98	0	0	0	1	1
26	1	82	1	1.2	0	18	8	5	0	8	2	4	37	20	62	45	82	127	3	186	117	145	65	179	116	108	62	100	90	94	0	0	0	0	0
27	1	53	2	1.2	0	19	4	5	0	10	1	1	60	26	49	30	75	105	3	198	139	140	80	145	120	90	71	101	90	99	0	0	0	0	0
28	1	75	1	1.4	0	9	1	5	0	10	2	2	40	28	34	30	62	95	3	184	97	160	89	160	139	88	81	96	95	99	0	0	0	0	3
29	1	63	2	0	0	15	2	4	0	10	2	2	35	20	25	70	45	121	1	172	102	179	108	183	159	108	83	115	98	100	0	0	0	0	6
30	1	50	2	1,2,6	0	18	14	3	0	8	2	1	170	12	27	40	39	79	3	143	77	130	70	140	120	80	60	107	98	100	0	0	0	0	0
31	1	89	2	5	2	13	3	5	0	10	2	2	50	16	26	55	42	98	3	175	116	140	72	160	130	83	75	66	90	94	0	0	0	0	1
32	1	91	2	1.5	2	9	7	5	1	8	1	2	40	15	40	45	55	101	3	200	100	180	103	190	160	110	82	106	90	92	0	0	0	0	1
33	1	72	1	1	0	12	7	3	0	10	1	1	70	15	62	60	77	140	3	180	105	160	70	180	88	80	58	75	94	96	0	0	0	0	3
34	1	67	1	1.4	1	16	9	5	0	10	1	1	255	12	36	125	48	175	3	198	107	178	86	220	180	118	100	123	90	100	0	0	0	0	2
35	1	72	1	1.2	2	7	2	5	0	10	1	1	400	30	50	25	80	108	3	130	80	170	83	187	127	110	61	111	97	100	0	0	0	0	3
36	1	52	1	0	0	5	2	5	1	10	1	1	180	10	10	90	20	112	1	158	58	186	83	218	168	140	81	129	95	100	0	0	0	0	2
37	1	68	2	1	1	8	2	5	0	9	1	1	486	30	90	30	120	156	3	144	91	127	82	155	120	82	60	102	95	92	0	0	0	1	6
38	1	83	2	1.2	0	13	13	5	0	9	2	4	89	22	70	120	92	213	3	175	117	180	89	185	120	90	62	92	95	100	0	0	0	0	1
39	1	28	2	2	0	15	0	5	1	10	1	1	30	14	30	52	44	98	1	126	76	140	85	145	135	85	80	116	97	100	0	0	0	0	2
40	1	38	1	0	0	20	6	5	0	10	2	4	180	15	25	60	40	103	3	190	95	195	103	200	160	110	85	113	96	99	0	0	0	0	3
41	1	69	2	1,2,4,5	3	11	9	5	0	9	1	3	60	20	55	45	75	121	3	189	107	194	168	220	170	170	104	106	89	92	0	0	0	0	1
42	1	87	1	1.8	1	18	11	4	1	10	2	3	50	24	30	60	54	116	1	145	82	145	70	155	75	90	59	101	96	99	0	0	0	0	2
43	1	50	1	0	0	16	2	5	0	8	2	4	220	15	45	48	60	111	3	122	99	120	58	128	100	67	55	81	80	94	0	0	0	0	3
44	1	78	2	1,2,4	1	15	15	5	0	8	1	1	170	23	69	27	73	124	3	174	87	174	87	176	158	102	80	116	93	99	0	0	0	0	5
45	1	87	2	2	1	17	10	5	0	10	1	1	45	0	14	111	14	128	3	170	80	175	80	180	160	100	80	115	93	99	0	0	0	0	3
46	1	69	1	8	0	15	3	4	0	9	1	1	152	10	98	77	108	185	3	120	70	160	90	170	130	90	70	105	94	99	0	0	0	0	0
47	1	78	2	1,2,3,4	1	18	9	5	0	9	2	1	314	6	79	31	85	117	3	180	90	200	105	200	150	105	80	118	95	98	0	0	0	0	1
48	1	66	1	1,2,5	0	16	18	4	0	10	1	1	42	12	58	18	70	94	1	130	90	150	95	155	130	95	70	104	95	100	0	0	0	0	6
49	1	65	1	0	0	7	3	3	1	9	2	1	232	8	36	42	36	86	1	160	100	190	100	190	150	100	70	116	93	98	0	0	0	0	0
50	1	48	2	1.3	0	15	4	5	1	9	2	1	104	6	135	69	141	210	3	170	100	200	105	200	170	105	85	129	93	98	0	0	0	0	0
51	1	71	2	1,2,5	1	18	3	5	1	10	2	1	46	23	88	48	111	159	3	160	90	180	90	180	150	95	80	113	94	100	0	0	0	1	0
52	1	76	2	1,2.4	1	18	16	2	0	9	1	4	110	10	17	201	27	234	3	190	100	200	105	210	160	110	90	126	96	98	0	0	0	0	6
53	1	85	2	1,4,5	2	21	21	2	0	8	2	3	327	32	66	95	98	199	3	195	105	210	105	210	165	105	85	125	93	97	0	0	0	1	6
54	1	71	2	8	2	14	4	5	0	8	1	1	152	23	80	27	103	130	1	135	110	160	100	170	145	100	70	113	95	100	0	0	0	0	0
55	1	45	2	0	0	11	4	4	1	10	1	1	60	18	70	32	88	121	1	120	70	160	90	160	140	95	80	110	94	99	0	0	0	0	1
56	1	79	2	1,3,6	1	16	10	5	0	10	1	1	22	10	58	68	68	136	3	170	100	195	100	195	155	105	80	121	94	100	0	0	0	0	0
57	1	82	2	1,5,7,9	1	24	20	2	0	8	2	1	53	42	43	154	85	243	3	210	130	210	135	210	170	135	95	141	92	96	0	0	0	0	4
58	1	79	2	1	0	20	20	5	0	9	1	3	135	21	59	62	80	146	3	150	80	160	85	160	140	85	70	102	95	99	0	0	0	0	4
59	1	55	1	1,2,3,4	0	19	5	5	0	10	2	3	40	15	51	45	66	111	1	120	70	150	85	150	135	90	60	102	96	99	0	0	0	0	0
60	1	65	1	3	0	14	1	5	0	9	2	1	292	16	52	50	68	118	3	155	70	165	90	165	140	90	70	104	96	99	0	0	0	0	0
61	1	57	2	1	0	12	0	5	0	10	1	1	59	23	30	71	53	124	3	150	80	160	90	165	130	90	75	108	96	98	0	0	0	0	0
62	1	52	1	0	0	15	2	4	0	10	1	4	135	17	60	47	77	124	3	167	90	175	95	175	150	95	75	109	95	98	0	0	0	0	0
63	1	65	1	1,4,5,7	3	15	15	5	0	8	1	3	107	11	45	53	56	112	1	110	60	145	80	150	135	80	60	97	97	99	0	0	0	0	3
64	1	53	2	0	0	16	0	5	0	10	2	1	310	13	25	62	38	102	3	170	90	190	90	190	160	95	75	116	96	98	0	0	0	0	2
65	1	66	2	1.5	1	17	17	5	0	9	2	1	44	14	56	65	70	139	3	166	96	175	100	175	150	100	80	114	96	100	0	0	0	0	4
66	1	67	1	2,4,5	2	16	16	5	0	10	2	1	105	31	75	48	106	158	3	130	85	165	90	165	140	90	75	105	95	98	0	0	0	1	4
67	1	67	1	1,3,7	0	18	18	4	0	9	2	3	78	20	50	67	52	139	3	140	80	160	90	160	140	95	70	108	94	97	0	0	0	0	2
68	1	73	2	1,5,7	1	14	0	5	0	9	1	1	300	15	57	30	72	102	1	150	80	170	95	175	150	95	80	114	97	100	0	0	0	0	0
69	1	80	2	1	0	12	4	5	0	9	1	3	505	21	56	73	77	151	3	170	100	195	100	195	170	110	90	122	95	97	0	0	0	0	1
70	1	60	2	1,2,8	3	16	16	5	0	9	1	3	458	15	69	110	84	198	3	150	90	165	90	165	140	90	75	105	97	99	0	0	0	1	4
71	1	63	2	3	0	8	0	5	0	10	1	1	68	27	88	33	115	148	1	130	100	145	95	150	140	95	80	108	96	99	0	0	0	0	0
72	1	82	1	4	3	22	24	2	0	9	2	1	111	14	47	90	61	157	3	140	90	165	95	165	145	100	85	114	94	96	0	0	0	1	6
73	1	76	1	1	0	19	11	4	0	8	1	1	10	12	73	35	85	124	1	220	110	225	110	225	170	110	90	129	93	97	0	0	0	0	4
74	1	65	2	1,2,5	1	10	0	5	1	10	1	1	125	62	13	35	75	110	1	160	80	165	90	170	150	95	75	110	95	98	0	0	0	0	0
75	1	80	2	1,2,8	0	19	11	4	0	8	2	1	72	28	52	67	70	151	3	150	100	170	95	170	150	100	85	115	93	96	0	0	0	1	4
76	1	62	1	1.4	2	15	7	4	1	10	1	1	72	12	146	72	158	236	3	130	70	150	90	155	140	90	80	106	96	99	0	0	0	0	6
77	1	66	1	1,4,5	1	19	15	2	0	9	2	1	38	12	62	51	74	130	3	130	90	150	90	150	140	95	90	110	95	99	0	0	0	0	5
78	1	77	1	0	0	18	18	2	0	9	2	1	79	12	54	117	66	187	3	149	97	170	95	180	165	100	90	121	93	95	0	0	0	0	4
79	1	76	2	1.4	1	18	18	3	1	8	1	4	148	13	74	143	87	235	3	140	80	160	95	165	145	95	65	107	94	97	0	0	0	0	5
80	1	71	1	3.7	1	18	15	3	0	9	2	1	198	18	45	114	63	180	3	200	90	220	110	220	170	110	95	127	93	96	0	0	0	1	3
81	1	69	2	1,2,3,8	0	15	11	4	0	8	1	1	265	14	79	91	93	187	3	160	80	175	95	175	140	100	70	110	93	95	0	0	0	0	3
82	1	34	1	0	0	15	15	2	0	9	2	1	596	12	44	43	54	105	3	132	66	160	90	190	170	100	95	122	90	94	0	0	0	0	6
83	1	79	2	1	1	18	20	5	1	8	1	1	330	15	27	23	42	71	3	180	95	180	100	180	145	100	85	116	100	85	0	0	0	1	6
84	1	58	1	2	0	9	5	5	0	9	1	1	480	10	25	24	35	61	1	160	75	160	80	175	150	85	77	108	85	77	0	0	0	0	2
85	1	80	2	1,2,5,6	0	15	15	5	0	8	2	2	450	15	15	38	30	74	3	195	115	175	100	175	155	100	85	117	100	85	0	0	0	0	6
86	1	76	1	1	0	8	6	5	0	10	1	1	180	10	20	15	30	45	3	145	80	155	85	155	150	85	80	105	85	80	0	0	0	0	0
87	1	70	2	2.4	0	16	17	4	0	7	1	1	460	20	28	19	48	71	3	200	110	190	105	190	175	105	100	133	105	100	0	0	0	0	4
88	1	82	2	1.2	1	16	10	5	0	10	1	1	310	15	15	17	30	48	3	190	105	165	95	165	160	95	85	118	95	85	0	0	0	0	1
89	1	79	1	1	1	14	8	5	1	7	1	4	240	20	25	22	45	68	3	165	95	165	95	175	165	100	95	122	100	95	0	0	0	0	1
90	1	71	2	4.5	2	14	10	4	0	10	2	1	320	10	15	42	25	70	3	170	100	170	105	180	170	110	105	129	110	105	0	0	0	0	3
91	1	73	2	1,2,3,5,7	2	11	6	5	0	10	1	1	175	14	30	18	44	65	3	175	95	170	90	170	165	90	80	114	90	80	0	0	0	0	3
92	1	77	1	1,2,3,4	1	17	11	5	1	9	2	1	330	12	32	27	44	73	3	175	90	180	95	180	140	95	80	111	95	80	0	0	0	0	2
93	1	59	1	2	0	10	6	5	0	9	1	1	320	18	34	33	52	87	3	155	85	160	85	160	150	85	75	105	85	75	0	0	0	0	2
94	1	72	2	1,2,3,4,5,7	2	14	8	4	0	10	1	1	160	20	43	35	63	101	3	170	90	170	90	180	165	95	89	118	95	89	0	0	0	0	3
95	1	79	1	1	1	14	8	5	0	7	1	4	260	22	35	27	57	85	3	160	85	165	95	177	163	105	90	122	105	90	0	0	0	0	1
96	1	83	1	1,4,8	1	16	16	4	1	7	2	1	290	16	36	47	52	102	3	140	80	140	80	150	140	85	80	103	85	80	0	0	0	0	3
97	1	72	1	4.5	2	14	10	4	0	7	2	1	320	10	15	42	25	70	3	170	100	170	105	180	170	110	105	139	110	105	0	0	0	0	3
98	1	67	2	1.2	1	15	14	4	0	9	1	1	330	18	36	38	54	96	3	175	95	175	95	175	150	95	80	106	95	80	0	0	0	0	4
99	1	74	1	1,2,3,5,7	2	11	6	5	0	10	1	1	175	14	30	18	44	64	3	175	95	170	90	170	165	90	80	114	90	80	0	0	0	0	2
100	1	79	1	1	1	14	8	5	0	7	1	4	240	20	25	22	45	68	3	165	95	165	95	175	165	95	100	120	95	100	0	0	0	0	1
101	1	56	1	0	0	8	6	5	1	10	1	1	180	14	22	16	36	52	3	140	80	155	85	155	150	85	80	105	85	80	0	0	0	0	0
102	1	82	1	1,24,5,6	2	18	22	3	0	8	2	1	400	17	24	27	41	74	3	195	110	190	100	190	168	100	87	122	100	87	0	0	0	1	6
103	1	77	2	1	1	15	10	5	0	10	1	4	260	19	31	23	50	74	3	160	85	163	95	177	163	105	95	123	105	95	0	0	0	0	1
104	1	62	2	1.5	2	15	20	3	0	7	2	3	460	19	35	33	54	92	3	185	105	185	105	185	165	105	100	125	105	100	0	1	0	0	5
105	1	78	1	1.2	0	19	22	2	0	8	2	3	390	22	33	35	55	96	3	145	85	145	80	150	145	90	80	106	90	80	0	0	0	0	6
106	1	77	2	1	1	14	8	5	0	7	1	4	210	20	31	22	51	74	3	160	95	160	95	165	165	100	95	115	100	95	0	0	0	0	1
107	1	61	2	0	0	8	6	5	1	10	1	1	180	14	30	16	44	60	3	155	80	160	85	160	150	85	80	106	85	80	0	0	0	0	0
108	1	80	2	1,2,5,6	0	18	22	5	1	8	2	1	180	10	76	38	86	130	3	175	100	185	110	185	165	110	100	127	110	100	0	0	0	0	6
109	1	72	1	1,2,3,5,7	2	12	7	5	0	10	1	1	190	13	33	18	46	67	3	165	95	172	90	172	165	90	80	113	90	80	0	0	0	0	3
110	1	70	2	1,2,6	2	13	8	5	0	10	1	1	185	15	22	19	37	59	3	175	95	175	95	174	158	96	83	110	96	83	0	0	0	0	3
111	1	74	1	1,3,4	1	16	15	5	0	9	2	1	320	11	25	29	36	67	3	170	90	180	97	180	140	97	78	111	97	78	0	0	0	0	2
112	1	57	2	1	0	11	8	5	0	9	1	1	340	17	30	37	47	86	3	160	85	162	85	162	150	85	75	105	85	75	0	0	0	0	2
113	1	76	1	1,2,3,4,5	2	15	9	4	1	10	1	1	150	21	25	42	46	91	3	170	90	168	88	178	165	95	87	117	95	87	0	0	0	0	3
114	1	81	2	1	1	14	8	5	0	7	1	4	220	19	31	27	50	78	3	165	85	163	90	179	163	105	90	121	105	90	0	0	0	0	1
115	1	80	1	1,4,8	1	16	16	4	0	9	2	1	250	18	36	56	54	113	3	155	80	140	80	152	138	85	80	102	85	80	0	0	0	0	3
116	1	73	2	4.5	2	14	10	4	0	9	2	1	300	16	15	41	31	74	3	165	100	160	85	160	165	85	80	109	85	80	0	0	0	0	2
117	1	66	1	1.2	1	15	14	4	0	9	1	1	330	17	43	39	60	103	3	175	95	175	95	175	170	95	85	118	95	85	0	0	0	0	4
118	1	79	1	1,2,3,5,7	2	11	6	5	0	10	1	1	190	13	33	18	46	67	3	170	95	172	90	172	165	90	80	114	90	80	0	0	0	0	3
119	2	84	1	1.2	0	9	9	5	0	8	1	2	169	20	82	60	102	162	3	166	92	160	80	180	160	115	65	118	95	98	1	2	0	1	0
120	2	69	1	1.2	2	13	10	5	0	6	2	4	380	24	48	45	72	119	3	159	55	170	78	180	165	90	80	107	93	97	0	2	0	0	2
121	2	56	1	5.7	2	20	2	4	1	8	2	4	85	15	30	85	45	133	3	174	122	180	99	189	135	90	70	104	94	100	1	2	0	0	3
122	2	74	1	1	0	15	9	5	0	9	2	4	90	14	16	45	30	80	3	122	89	105	60	145	100	70	50	93	84	94	0	2	0	0	5
123	2	67	1	1.2	0	19	7	5	0	9	1	1	90	10	17	25	27	58	3	156	91	120	85	172	120	94	85	108	96	98	0	2	0	0	6
124	2	70	2	1	1	19	4	4	1	10	2	1	36	22	104	45	128	171	3	118	96	155	101	155	108	101	58	89	94	98	0	2	0	0	0
125	2	72	1	1,4,5	2	22	20	3	0	7	2	1	45	5	66	69	71	140	3	179	119	170	80	170	111	105	80	109.2	91	94	0	2	1	0	0
126	2	69	1	1.7	1	5	10	4	1	7	1	4	141	5	171	71	174	247	3	120	80	118	96	128	100	96	57	91.6	90	94	0	2	1	0	0
127	2	69	1	1,4,7	1	17	1	4	0	10	1	1	42	25	38	35	105	104	2	218	115	140	75	215	140	115	74	97	92	98	0	2	0	0	6
128	2	59	2	1.5	2	13	6	4	0	9	1	3	80	5	70	48	155	126	1	195	120	166	89	209	88	168	52	115	88	96	0	2	0	0	3
129	2	75	1	0	0	14	7	3	1	10	2	1	135	17	100	70	235	190	3	160	70	160	70	183	155	78	70	100	93	99	0	2	0	0	3
130	2	72	1	2.4	1	14	12	4	1	7	1	4	45	69	89	83	55	246	1	118	96	100	90	128	100	96	61	93	85	92	0	2	0	0	5
131	2	50	1	7	0	10	0	3	1	9	1	1	55	13	153	57	157	223	3	156	95	148	90	148	119	95	75	109	96	99	0	2	0	0	0
132	2	84	2	4.6	1	12	12	3	0	9	1	1	30	15	100	90	100	210	3	143	81	143	81	143	126	81	69	102	94	99	0	2	0	0	5
133	2	66	1	1	0	18	4	5	1	8	2	3	220	15	55	40	70	111	3	161	119	154	91	154	133	97	76	112	94	99	0	2	0	0	1
134	2	48	1	4.7	1	16	31	4	0	6	1	1	245	17	70	33	87	126	3	146	88	146	88	154	133	97	76	107	93	98	0	2	0	0	6
135	2	66	1	0	0	12	4	4	0	8	2	1	31	11	37	41	90	90	3	136	78	136	78	160	78	82	48	97	94	98	0	2	0	0	1
136	2	68	1	2,5,6	0	18	5	3	0	10	2	3	62	13	53	42	67	109	3	135	105	135	105	149	123	105	68	115	94	98	0	2	0	0	1
137	2	51	1	1	0	7	4	3	1	10	1	1	30	12	117	57	128	187	3	110	73	103	67	170	103	80	63	102	92	99	0	2	0	0	1
138	2	75	2	1	2	8	0	5	0	7	1	1	140	10	65	38	75	113	1	170	100	200	100	200	150	100	75	120	92	98	0	2	0	0	0
139	2	76	1	1,2,5	0	26	26	4	0	9	2	4	169	19	87	71	106	182	3	190	100	190	100	190	120	100	70	110	97	98	1	2	0	1	5
140	2	77	1	1,5,6,9	2	19	11	4	0	8	2	1	178	20	89	65	109	174	3	179	90	195	100	195	140	100	85	115	92	96	0	2	0	1	0
141	2	66	2	1,4,5,6	1	16	20	3	0	8	2	3	430	15	40	35	55	95	3	185	105	185	110	185	165	110	100	128	110	100	0	2	0	0	5
142	2	69	1	1.2	1	16	12	4	0	9	1	4	360	17	35	37	52	93	3	180	100	180	100	180	150	100	80	110	100	80	0	2	0	0	4
143	2	62	2	1,4,6	1	16	20	3	0	8	2	3	410	18	35	37	53	96	3	185	105	185	110	185	165	110	100	128	110	100	0	2	0	0	6
144	2	63	1	1,4,6	1	15	16	3	0	8	2	3	380	16	35	44	51	100	3	180	105	178	105	180	160	105	100	124	105	100	0	2	0	0	5
145	2	78	1	1	0	16	12	4	0	10	1	3	113	20	71	35	91	129	1	119	64	119	64	160	118	91	72	105.6	82	100	0	2	0	0	3
146	2	68	1	4,1,5,2	1	18	18	3	0	10	2	4	62	5	53	42	56	162	1	135	105	135	105	149	123	94	74	86.3	91	100	0	2	0	0	3
147	2	32	1	0	0	8	12	4	0	6	2	1	192	6	91	18	97	307	1	121	86	121	86	133	105	65	63	77	80	90	0	2	0	0	5
148	2	74	1	1.5	0	15	10	4	1	8	2	1	30	11	53	38	64	132	1	170	83	170	83	175	143	97	71	108.3	93	95	0	2	0	0	3
149	2	74	2	4.1	1	12	16	4	1	6	2	1	124	5	116	19	121	264	1	135	85	135	85	153	140	80	60	91	90	96	0	2	0	1	6
150	2	45	2	1	1	18	18	3	0	9	1	1	130	90	60	65	82	345	1	149	108	149	108	149	127	108	89	102.6	80	90	0	2	0	1	6
151	2	70	2	2,1,5	1	4	1	5	0	9	1	1	185	24	64	39	88	312	3	162	89	162	89	202	159	113	99	125	93	95	0	2	0	0	0
152	2	48	1	4	1	12	10	3	0	7	1	4	365	11	64	18	75	458	1	164	94	164	94	159	142	70	57	92.33	95	98	0	2	0	0	2
153	2	60	1	0	0	8	6	3	0	7	1	1	36	17	57	30	74		1	160	92	160	92	190	135	100	86	106	96	98	0	2	0	0	1
154	2	63	1	5	0	12	5	3	1	9	2	1	149	27	49	20	76		3	102	65	102	65	151	93	95	60	87	86	98	0	2	0	0	0
155	2	74	1	2	0	14	4	4	1	9	2	2	60	104	31	36	135		3	144	65	144	65	144	105	65	62	85.67	97	100	0	2	0	0	0
156	2	23	1	0	1	17	5	4	0	8	2	1	67	13	59	32	68		1	122	73	122	73	122	112	73	68	84.6	97	100	0	2	0	0	0
157	2	39	1	0	0	17	18	3	0	3	1	3	165	5	80	15	85		1	130	80	130	80	129	119	83	79	94.3	90	92	0	2	0	1	5
158	2	83	2	7.5	1	14	10	4	0	9	2	1	6	15	84	55	99		3	134	92	134	92	146	118	77	71	88.6	93	98	0	2	0	0	1
159	2	69	2	5	0	10	4	5	1	7	1	2	125	20	83	25	90		3	125	100	125	100	138	130	93	87	103.3	95	97	0	2	0	0	1
160	2	77	2	2,1,5,7	1	11	13	5	0	9	1	3	40	5	89	26	94		3	188	100	188	100	181	160	95	94	129	93	95	0	2	0	1	3
161	2	60	2	4.1	1	18	11	3	1	10	2	1	44	11	95	35	106		2	90	67	90	67	108	105	63	53	78	90	93	0	2	0	0	2
162	2	86	2	1	1	18	6	4	1	9	1	3	135	8	78	70	86		3	172	117	172	117	172	71	117	47	65	78	100	0	2	0	0	1
163	2	40	1	0	0	14	12	3	0	10	2	3	88	32	80	30	112		3	134	98	134	98	145	105	91	78	94.6	95	98	0	2	0	0	2
164	2	79	2	1.5	0	14	9	4	1	9	1	1	110	20	40	48	60		3	165	110	165	110	165	126	130	77	112	94	98	0	2	0	0	2
165	2	67	2	4,1,5,2	1	19	8	4	1	8	2	1	266	20	65	33	69		3	133	81	133	81	133	107	94	75	100	86	93	0	2	0	0	2
166	2	79	2	2,1,5	0	17	20	3	0	8	1	1	145	5	48	23	53		3	150	80	150	80	169	130	95	60	86.6	96	100	0	2	0	0	5
167	2	74	1	2,1,5	1	12	2	5	0	10	2	2	96	13	81	25	84		3	139	91	139	91	134	131	82	64	99.3	93	99	0	2	0	0	0
168	2	69	1	4.1	1	11	18	2	1	7	2	4	295	9	66	80	75		1	163	129	163	129	176	108	110	54	85.3	95	96	0	2	0	0	5
169	2	58	1	0	0	16	24	1	0	7	2	1	361	37	77	65	114		1	123	81	123	81	157	115	96	42	88.3	97	99	0	2	1	1	6
170	2	42	2	7	1	9	7	3	0	6	2	1	40	20	57	45	77		1	122	55	122	55	122	103	67	55	77.3	91	97	0	2	0	0	2
171	2	84	1	7,4,1	1	22	25	1	0	7	1	3	60	18	67	80	85		3	161	86	161	86	201	98	101	62	113.3	96	98	0	2	0	0	6
172	2	65	1	4.1	0	16	16	2	0	8	2	3	480	10	66	63	72		1	134	78	134	78	183	115	129	68	99.67	86	97	0	2	0	0	5
173	2	57	1	2,4,1,7	0	11	13	5	1	6	2	2	195	15	101	63	110		2	160	100	160	100	192	139	109	80	111.3	90	99	0	2	0	1	4
174	2	77	1	2.5	1	25	13	4	1	7	1	3	50	17	18	42	35		3	190	111	190	111	140	140	90	90	106.6	94	98	0	2	0	1	4
175	2	58	2	4.5	0	20	20	5	0	8	1.2	1	255	5	82	55	87		3	139	92	139	92	135	87	80	48	70.6	95	98	0	2	0	1	6
176	2	74	2	1.5	1	18	9	4	1	9	2	3	31	5	104	60	109		3	159	107	159	107	107	75	71	65	70	95	99	0	2	0	0	2
177	2	31	2	0	0	19	6	5	0	9	2	1	500	15	54	28	55		1	156	110	156	110	110	82	67	52	65	95	98	0	2	0	1	0
178	2	63	1	2,1,5,7	0	14	5	3	1	7	2	3	15	6	44	67	50		3	135	105	135	105	161	108	82	67	90.3	90	96	0	2	0	0	1
179	2	66	2	1	0	7	15	3	1	8	2	1	108	16	121	39	127		3	143	89	143	89	159	137	89	59	98.3	90	99	0	2	0	1	4
180	2	74	1	5	0	11	11	5	0	8	1	1	160	47	118	40	165		1	160	113	160	113	165	150	112	65	129	93	96	0	2	0	1	4
181	2	76	1	7,4,5	1	19	20	3	0	7	2	3	23	79	68	50	147		1	148	93	148	93	162	99	95	55	84	88	97	0	2	0	0	5
182	2	68	1	0	0	3	5	1	0	9	1	1	168	8	149	93	157		1	127	73	127	73	139	84	78	54	73.3	85	90	0	2	0	0	2
183	2	51	2	2.1	0	6	2	5	1	10	1	4	185	19	133	30	152		1	160	86	160	86	163	134	118	78	102	94	96	0	2	0	0	0
184	2	80	1	0	0	11	3	5	0	10	1	1	47	79	70	19	149		1	146	70	146	70	160	153	82	82	107	92	95	0	2	0	0	1
185	2	45	1	4,1,5,2	1	9	1	5	0	8	1	3	64	18	43	27	61		3	165	117	165	117	165	132	117	99	111.6	86	94	0	2	0	0	0
186	2	60	2	7.2	0	10	6	5	0	10	1	3	43	10	70	55	77		1	169	98	169	98	169	169	98	98	121.6	95	100	0	2	0	0	2
187	2	61	1	7.2	1	9	14	4	0	7	2	2	360	13	106	31	119		1	182	109	182	109	182	157	109	102	125.3	86	99	0	2	0	0	6
188	2	23	2	0	0	7	5	3	1	9	1	2	417	29	13	48	13		3	135	53	135	53	135	110	90	53	80.3	96	98	0	2	0	0	2
189	2	64	1	7,1,5	1	17	16	4	1	7	1	1	270	85	15	20	78		3	131	71	131	71	133	131	74	71	93.6	96	97	0	2	0	1	4
190	2	87	2	2,4,1	1	16	20	3	0	8	2	1	35	25	62	14	87		1	180	125	180	125	113	86	97	48	101.6	80	90	0	2	0	0	6
191	2	76	2	2	1	16	14	5	0	8	2	1	649	90	89	17	179		1	176	70	176	70	155	148	70	58	98.3	88	95	0	2	0	1	4
192	2	41	2	0	0	8	3	4	1	7	1	1	340	4	27	21	31		2	107	61	107	61	137	82	85	34	97.67	96	100	0	2	0	0	1
193	2	76	2	7	3	10	4	5	0	7	1	1	61	17	80	33	97		1	172	90	172	90	170	161	114	98	121.3	93	99	0	2	0	0	0
